# Supplementary material for: A viral effector blocks the turnover of a plant NLR receptor to trigger a robust immune response
Source: EMBO J. 2024 Jul 17;43(17):7. doi: 10.1038/s44318-024-00174-6 (PMC11377725; doi:10.1038/s44318-024-00174-6)
Supplement: Supplementary file 9 — EV and Appendix Figure Source Data [file 44318_2024_174_MOESM9_ESM.zip]

Archive with 6 entries (6 files):
- Appendix_Figures.rar
- Figure_EV1.rar
- Figure_EV2.rar
- Figure_EV3.rar
- Figure_EV4.rar
- Figure_EV5.rar
